# Supplementary material for: Bridging the knowledge-practice gap: A cross-sectional survey assessing physician knowledge, attitude and practice toward complementary and alternative medicine
Source: PLoS One. 2025 May 14;20(5):e0322613. doi: 10.1371/journal.pone.0322613 (PMC12077789; doi:10.1371/journal.pone.0322613)
Supplement: S1 File — (XLSX) [file pone.0322613.s001.xlsx]

## Sheet: Data
	Agree	Item_1	Item_2	Item_3	Item_4	Item_5	Item_6_or	Item_6	Item_7	Item_8_or	Item_8_11	Item_8_12	Item_8_13	Item_8_14	Item_8_15	Item_8	Item_9	Item_10	Item_11	Item_12	Item_13	Item_14	Item_15	Item_16	Item_17	Item_18	Item_19	Item_20	Item_21	Item_22	Item_23	Item_24	Item_25	Item_26	Item_27	Item_28	...37	Attitude_score	Item_10_Books & lectures & webinars etc.	Item_10_Families & friends and relatives	Item_10_Health care providers	Item_10_Media (internet & television & radio and book)	Item_10_Patients using CAM	Item_10_Traditional healers	Item_10_آ	Item_10_From others	Item_10_Scientific journals	Item_10_Study	Item_10_University
1	Yes		Female	NA	Married	Consultant	7	< 10	Tertiary healthcare	Pediatric emergency	0	0	0	1	0	Pediatrics and emergency care	Yes	Media (internet & television & radio and book)	Massage	Yes	From a University or a College	No	Skin Discoloration	Strongly agree	Agree	Agree	Agree	Neutral	Neutral	Yes	No	Yes	Massage	Accessibility,Acceptability	Yes	Massage	53	23	0	0	0	1	0	0	0	0	0	0	0
2	Yes		Female	NA	Married	Specialist	7	< 10	Secondary healthcare	NA	NA	NA	NA	NA	NA	NA	Yes	Health care providers	Medical herbalism,Hijama (Cupping),Acupuncture,Massage,Yoga,Meditation,Deep-breathing exercises	No	NA	Yes	Diarrhea,Vomiting,Abdominal pain,Skin Discoloration	Neutral	Agree	Neutral	Agree	Strongly agree	Agree	No	Yes	Yes	Massage,Yoga,Meditation,Deep-breathing exercises	Accessibility,Acceptability	Maybe	Massage,Yoga,Meditation,Deep-breathing exercises	44	23	0	0	1	0	0	0	0	0	0	0	0
3	Yes		Female	NA	Married	Resident	10	10 to 19	Secondary healthcare	Emergency medicine	0	0	0	1	0	Pediatrics and emergency care	Yes	Media (internet & television & radio and book)	Medical herbalism,Acupuncture,Massage,Yoga	No	NA	No	NA	Neutral	Neutral	Neutral	Agree	Agree	Agree	Maybe	No	No	NA	Effectiveness	No	NA	47	21	0	0	0	1	0	0	0	0	0	0	0
4	Yes		Male	NA	Single	Intern	0.5	< 10	Primary healthcare	Internal medicine	0	1	0	0	0	Internal medicine or medical specialty	Yes	Media (internet & television & radio and book),Traditional healers	Hijama (Cupping),Traditional bone setting,Acupuncture,Massage,Deep-breathing exercises	No	NA	Do not know	NA	Neutral	Agree	Strongly agree	Neutral	Strongly agree	Neutral	Maybe	Yes	No	NA	Do not prefer	No	NA	34.5	23	0	0	0	1	0	1	0	0	0	0	0
5	Yes		Male	NA	Single	Intern	1	< 10	Secondary healthcare	Internal medicine	0	1	0	0	0	Internal medicine or medical specialty	Yes	Families & friends and relatives,Health care providers,Media (internet & television & radio and book)	NA	No	NA	Yes	Diarrhea,Vomiting,Abdominal pain,Skin Discoloration,Sweating,Palpation,Dyspnoea,Headache	Disagree	Neutral	Strongly disagree	Strongly disagree	Strongly agree	Disagree	Maybe	Yes	No	NA	Do not prefer	Yes	Hijama,Massage,Deep-breathing exercises	28	14	0	1	1	1	0	0	0	0	0	0	0
6	Yes		Female	NA	Married	Resident	3	< 10	Primary healthcare	Family medicine	1	0	0	0	0	Primary care and general practice	Yes	Health care providers,Media (internet & television & radio and book)	Massage	Non-available	NA	Do not know	NA	Disagree	Neutral	Disagree	Disagree	Strongly agree	Neutral	No	Yes	No	NA	Do not prefer	No	NA	35	17	0	0	1	1	0	0	0	0	0	0	0
7	Yes		Male	NA	Married	Consultant	15	10 to 19	Tertiary healthcare	Gastroenterologist	0	1	0	0	0	Internal medicine or medical specialty	Yes	Media (internet & television & radio and book)	Hijama (Cupping),Traditional bone setting,Acupuncture,Massage,Yoga,Meditation,Deep-breathing exercises	No	NA	Yes	Liver injury	Strongly agree	Agree	Strongly agree	Strongly agree	Strongly agree	Strongly agree	Yes	No	Yes	Massage,Yoga,Meditation,Deep-breathing exercises	Affordability,Accessibility,Acceptability	Maybe	Yoga,Meditation,Deep-breathing exercises	66	29	0	0	0	1	0	0	0	0	0	0	0
8	Yes		Male	NA	Married	Consultant	30	30 to 35	Tertiary healthcare	Cardiology	0	1	0	0	0	Internal medicine or medical specialty	No	NA	NA	Non-available	None	Do not know	NA	Neutral	Neutral	Neutral	Neutral	Neutral	Neutral	No	Yes	No	NA	Do not prefer	No	NA	73	18	NA	NA	NA	NA	NA	NA	NA	NA	NA	NA	NA
9	Yes		Male	NA	Married	Consultant	12	10 to 19	Tertiary healthcare	Rheumatology	0	1	0	0	0	Internal medicine or medical specialty	Yes	Families & friends and relatives,Media (internet & television & radio and book),Patients using CAM,Traditional healers	Medical herbalism,Hijama (Cupping),Acupuncture,Massage,Yoga,Meditation,Deep-breathing exercises	No	NA	Yes	Diarrhea,Vomiting,Abdominal pain,Skin Discoloration	Disagree	Neutral	Agree	Agree	Strongly agree	Neutral	No	Yes	No	NA	Do not prefer	Yes	Massage	53	21	0	1	0	1	1	1	0	0	0	0	0
10	Yes		Male	NA	Single	Intern	0	< 10	Secondary healthcare	General surgery	0	0	1	0	0	Surgical specialty	No	NA	Acupuncture,Massage	No	NA	Do not know	NA	Neutral	Neutral	Neutral	Neutral	Agree	Disagree	Maybe	No	No	NA	Do not prefer	No	NA	29	18	NA	NA	NA	NA	NA	NA	NA	NA	NA	NA	NA
11	Yes		Male	NA	Married	Specialist	15	10 to 19	Tertiary healthcare	Internal medicine	0	1	0	0	0	Internal medicine or medical specialty	Yes	Media (internet & television & radio and book)	Hijama (Cupping),Traditional bone setting,Acupuncture,Massage	No	NA	Yes	Diarrhea,Vomiting,Malunion of bone fractures	Agree	Agree	Agree	Agree	Agree	Agree	Maybe	Yes	No	NA	Do not prefer	No	NA	58	24	0	0	0	1	0	0	0	0	0	0	0
12	Yes		Female	NA	Married	Specialist	3	< 10	Primary healthcare	Pulmonary medicine	0	1	0	0	0	Internal medicine or medical specialty	Yes	Health care providers	Acupuncture	No	NA	Yes	Liver injury	Neutral	Agree	Agree	Agree	Strongly agree	Agree	Maybe	No	No	Hijama,Massage	Acceptability	No	NA	42	24	0	0	1	0	0	0	0	0	0	0	0
13	Yes		Male	NA	Married	Resident	2	< 10	Tertiary healthcare	Internal medicine	0	1	0	0	0	Internal medicine or medical specialty	No	NA	Medical herbalism,Hijama (Cupping),Acupuncture,Massage,Yoga,Meditation	No	NA	Yes	Diarrhea,Vomiting,Abdominal pain,Skin Discoloration,worsening of spinal injuryآ	Neutral	Agree	Disagree	Neutral	Neutral	Disagree	No	Yes	No	NA	Do not prefer	No	NA	31	17	NA	NA	NA	NA	NA	NA	NA	NA	NA	NA	NA
14	Yes		Male	NA	Married	Resident	12	10 to 19	Primary healthcare	Emergency medicine	0	0	0	1	0	Pediatrics and emergency care	Yes	Media (internet & television & radio and book)	Acupuncture,Massage,Yoga,Meditation	No	From a Health institution	Yes	Skin Discoloration	Disagree	Neutral	Disagree	Disagree	Strongly agree	Disagree	No	No	No	NA	Do not prefer	No	NA	44	16	0	0	0	1	0	0	0	0	0	0	0
15	Yes		Male	NA	Married	Resident	10	10 to 19	Secondary healthcare	Emergency medicine	0	0	0	1	0	Pediatrics and emergency care	Yes	Families & friends and relatives,Media (internet & television & radio and book)	Medical herbalism,Hijama (Cupping),Traditional bone setting,Massage,Yoga,Meditation,Deep-breathing exercises	No	NA	Yes	Diarrhea,Vomiting,Abdominal pain,Skin Discoloration	Agree	Agree	Agree	Agree	Agree	Agree	Yes	Yes	Yes	Medical herbalism,Massage,Meditation,Deep-breathing exercises	Affordability,Acceptability,Effectiveness	Yes	Deep-breathing exercises	55	24	0	1	0	1	0	0	0	0	0	0	0
16	Yes		Male	NA	Single	Resident	1	< 10	Primary healthcare	Family medicine	1	0	0	0	0	Primary care and general practice	Yes	Media (internet & television & radio and book)	Medical herbalism,Hijama (Cupping),Massage	No	NA	Do not know	NA	Neutral	Agree	Strongly agree	Neutral	Strongly agree	Agree	Yes	Yes	Yes	Medical herbalism,Hijama,Massage	Affordability,Accessibility,Acceptability,Effectiveness	Yes	Massage	41	24	0	0	0	1	0	0	0	0	0	0	0
17	Yes		Male	NA	Married	Resident	14	10 to 19	Primary healthcare	Family medicine	1	0	0	0	0	Primary care and general practice	Yes	Books & lectures & webinars etc.	Medical herbalism,Hijama (Cupping),Acupuncture,Massage,Yoga	No	NA	Yes	Diarrhea,Vomiting,Abdominal pain,Skin Discoloration,Anaphylaxis,Musclskeletal pain,Joint dislocation,Infection	Neutral	Neutral	Agree	Agree	Agree	Disagree	No	Yes	No	NA	Do not prefer	No	NA	48	20	1	0	0	0	0	0	0	0	0	0	0
18	Yes		Male	NA	Married	Specialist	20	20 to 29	Primary healthcare	Family medicine	1	0	0	0	0	Primary care and general practice	Yes	Health care providers,Media (internet & television & radio and book)	Medical herbalism,Hijama (Cupping),Traditional bone setting,Massage,Yoga,Meditation	Yes	From a University or a College	Yes	NA	Agree	Agree	Strongly agree	Agree	Strongly agree	Agree	Maybe	Yes	Yes	Medical herbalism	Do not prefer	Yes	Massage	67	26	0	0	1	1	0	0	0	0	0	0	0
19	Yes		Female	NA	Married	Specialist	33	30 to 35	Primary healthcare	Family medicine	1	0	0	0	0	Primary care and general practice	Yes	Families & friends and relatives	Yoga	Yes	From a University or a College	Yes	Abdominal pain	Strongly agree	Strongly agree	Strongly agree	Strongly agree	Agree	Disagree	Yes	Yes	No	Yoga	Acceptability	Yes	Yoga	79	26	0	1	0	0	0	0	0	0	0	0	0
20	Yes		Male	NA	Married	Consultant	10	10 to 19	Tertiary healthcare	Histopathology	0	0	0	0	1	Other specialties	Yes	Media (internet & television & radio and book)	Medical herbalism,Hijama (Cupping),Acupuncture,Massage,Yoga	No	NA	Yes	Liver injury	Neutral	Agree	Agree	Neutral	Agree	Neutral	Maybe	No	No	NA	Do not prefer	No	NA	53	21	0	0	0	1	0	0	0	0	0	0	0
21	Yes		Male	Non-Saudi	Married	Specialist	1	< 10	Tertiary healthcare	Pharmacist	0	0	0	0	1	Other specialties	Yes	Families & friends and relatives,Media (internet & television & radio and book)	Medical herbalism,Hijama (Cupping)	No	NA	Do not know	NA	Neutral	Agree	Disagree	Neutral	Agree	Neutral	No	Yes	No	NA	Safety	No	NA	42	19	0	1	0	1	0	0	0	0	0	0	0
22	Yes		Female	Non-Saudi	Married	Resident	8	< 10	Primary healthcare	General practitioner	1	0	0	0	0	Primary care and general practice	Yes	Families & friends and relatives	Hijama (Cupping),Massage,Deep-breathing exercises	No	NA	No	NA	Neutral	Agree	Agree	Neutral	Strongly agree	Agree	Yes	Yes	Yes	Hijama,Massage	Do not prefer	Yes	Hijama	49	23	0	1	0	0	0	0	0	0	0	0	0
23	Yes		Male	Non-Saudi	Married	Resident	22	20 to 29	Primary healthcare	Family medicine	1	0	0	0	0	Primary care and general practice	Yes	Media (internet & television & radio and book)	Medical herbalism,Massage,Yoga,Deep-breathing exercises	No	NA	Yes	Diarrhea,Vomiting,Skin Discoloration	Disagree	Disagree	Agree	Disagree	Strongly agree	Strongly agree	No	No	No	NA	Do not prefer	No	NA	57	20	0	0	0	1	0	0	0	0	0	0	0
24	Yes		Female	Saudi	Married	Resident	1	< 10	Primary healthcare	General practitioner	1	0	0	0	0	Primary care and general practice	No	NA	Hijama (Cupping),Acupuncture,Massage	No	NA	Do not know	NA	Agree	Agree	Neutral	Neutral	Agree	Agree	No	No	No	NA	Do not prefer	No	NA	33	22	NA	NA	NA	NA	NA	NA	NA	NA	NA	NA	NA
25	Yes		Female	Non-Saudi	Married	Resident	9	< 10	Primary healthcare	Pediatric	0	0	0	1	0	Pediatrics and emergency care	Yes	Media (internet & television & radio and book)	Medical herbalism,Hijama (Cupping),Massage,Yoga,Meditation,Deep-breathing exercises	No	NA	No	NA	Neutral	Agree	Strongly agree	Neutral	Neutral	Agree	Maybe	Yes	Yes	Hijama,Massage	Accessibility	Maybe	Massage	50	22	0	0	0	1	0	0	0	0	0	0	0
26	Yes		Male	Saudi	Married	Specialist	3	< 10	Primary healthcare	Family medicine	1	0	0	0	0	Primary care and general practice	Yes	Health care providers	Hijama (Cupping),Acupuncture,Yoga,Meditation	No	NA	Yes	Diarrhea,Vomiting,Abdominal pain,Skin Discoloration	Neutral	Agree	Strongly agree	Neutral	Strongly agree	Agree	No	Yes	No	NA	Do not prefer	No	NA	38	24	0	0	1	0	0	0	0	0	0	0	0
27	Yes		Female	Saudi	Married	Specialist	5	< 10	Tertiary healthcare	Pediatric	0	0	0	1	0	Pediatrics and emergency care	Yes	Media (internet & television & radio and book)	Medical herbalism,Hijama (Cupping),Acupuncture,Yoga	Yes	From a Health institution	Do not know	NA	Neutral	Agree	Agree	Agree	Agree	Agree	Maybe	No	No	NA	Affordability,Accessibility,Acceptability,Effectiveness	No	NA	48	23	0	0	0	1	0	0	0	0	0	0	0
28	Yes		Female	Non-Saudi	Married	Specialist	13	10 to 19	Secondary healthcare	Emergency medicine	0	0	0	1	0	Pediatrics and emergency care	Yes	Health care providers	Acupuncture,Massage	No	NA	Yes	NA	Agree	Agree	Agree	Agree	Agree	Agree	Yes	No	No	NA	Acceptability	Yes	Massage	60	24	0	0	1	0	0	0	0	0	0	0	0
29	Yes		Female	Non-Saudi	Married	Resident	10	10 to 19	Primary healthcare	General practitioner	1	0	0	0	0	Primary care and general practice	Yes	Families & friends and relatives,Media (internet & television & radio and book),Patients using CAM	Hijama (Cupping),Acupuncture,Meditation	No	NA	Yes	Abdominal pain,Skin Discoloration	Neutral	Disagree	Disagree	Disagree	Disagree	Disagree	No	Yes	No	NA	Do not prefer	No	NA	38	13	0	1	0	1	1	0	0	0	0	0	0
30	Yes		Female	Saudi	Married	Specialist	2	< 10	Primary healthcare	Family medicine	1	0	0	0	0	Primary care and general practice	Yes	Health care providers	Medical herbalism,Hijama (Cupping),Acupuncture,Massage,Yoga,Deep-breathing exercises	No	NA	No	NA	Agree	Strongly agree	Strongly agree	Strongly agree	Neutral	Neutral	Maybe	No	Yes	Hijama,Acupuncture,Massage,Yoga,Deep-breathing exercises	Accessibility,Acceptability	No	NA	39	25	0	0	1	0	0	0	0	0	0	0	0
31	Yes		Female	Saudi	Married	Specialist	3	< 10	Primary healthcare	Family medicine	1	0	0	0	0	Primary care and general practice	Yes	Families & friends and relatives	Hijama (Cupping),Traditional bone setting,Acupuncture,Massage	No	NA	Yes	Diarrhea,Vomiting,Abdominal pain	Disagree	Neutral	Strongly agree	Agree	Strongly agree	Strongly agree	Maybe	Yes	No	NA	Accessibility,Effectiveness	No	NA	41	24	0	1	0	0	0	0	0	0	0	0	0
32	Yes		Female	Non-Saudi	Married	Specialist	5	< 10	Secondary healthcare	Pediatric	0	0	0	1	0	Pediatrics and emergency care	Yes	Media (internet & television & radio and book)	Medical herbalism,Hijama (Cupping)	No	NA	Do not know	NA	Agree	Agree	Agree	Agree	Strongly agree	Agree	Yes	No	No	NA	Effectiveness	Yes	Deep-breathing exercises	53	25	0	0	0	1	0	0	0	0	0	0	0
33	Yes		Female	Saudi	Married	Resident	2	< 10	Primary healthcare	Family medicine	1	0	0	0	0	Primary care and general practice	Yes	Health care providers	Hijama (Cupping),Acupuncture,Massage,Deep-breathing exercises	No	NA	Yes	Diarrhea,Abdominal pain,Skin Discoloration	Neutral	Agree	Agree	Agree	Agree	Agree	Yes	No	No	NA	Do not prefer	No	NA	37	23	0	0	1	0	0	0	0	0	0	0	0
34	Yes		Female	Saudi	Married	Specialist	5	< 10	Primary healthcare	Family medicine	1	0	0	0	0	Primary care and general practice	Yes	Families & friends and relatives,Health care providers,Media (internet & television & radio and book),Patients using CAM	Medical herbalism,Hijama (Cupping),Traditional bone setting,Massage	No	NA	Yes	Abdominal pain,Skin Discoloration	Neutral	Agree	Agree	Agree	Agree	Agree	No	No	No	NA	Acceptability,Effectiveness	No	NA	40	23	0	1	1	1	1	0	0	0	0	0	0
35	Yes		Male	Saudi	Single	Specialist	6	< 10	Primary healthcare	Family medicine	1	0	0	0	0	Primary care and general practice	Yes	Families & friends and relatives,Media (internet & television & radio and book)	Medical herbalism,Hijama (Cupping),Acupuncture,Massage,Yoga,Meditation,Deep-breathing exercises	No	NA	Do not know	NA	Disagree	Agree	Neutral	Neutral	Strongly agree	Agree	Maybe	Yes	Yes	Hijama,Massage,Yoga,Meditation,Deep-breathing exercises	Accessibility	Yes	Meditation,Deep-breathing exercises	43	21	0	1	0	1	0	0	0	0	0	0	0
36	Yes		Male	Saudi	Married	Consultant	14	10 to 19	Primary healthcare	Family medicine	1	0	0	0	0	Primary care and general practice	Yes	Families & friends and relatives,Health care providers,Media (internet & television & radio and book)	Medical herbalism,Hijama (Cupping),Traditional bone setting,Acupuncture,Massage,Yoga,Meditation,Deep-breathing exercises	Yes	From a Health institution	Yes	Diarrhea,Vomiting,Abdominal pain,Skin Discoloration	Agree	Agree	Agree	Neutral	Neutral	Agree	Yes	Yes	Yes	Medical herbalism,Hijama,Acupuncture,Massage	Accessibility	Yes	Hijama,Acupuncture	58	22	0	1	1	1	0	0	0	0	0	0	0
37	Yes		Male	Saudi	Married	Specialist	7	< 10	Primary healthcare	Family medicine	1	0	0	0	0	Primary care and general practice	Yes	Media (internet & television & radio and book)	Acupuncture,Massage,Yoga,Meditation,Deep-breathing exercises	No	NA	Do not know	NA	Agree	Agree	Agree	Agree	Strongly agree	Neutral	No	Yes	No	NA	Do not prefer	No	NA	44	24	0	0	0	1	0	0	0	0	0	0	0
38	Yes		Female	Saudi	Married	Resident	1	< 10	Primary healthcare	General practitioner	1	0	0	0	0	Primary care and general practice	Yes	Health care providers	Medical herbalism,Meditation	Non-available	From a Health institution	Do not know	NA	Neutral	Neutral	Neutral	Neutral	Neutral	Neutral	Maybe	No	No	NA	Do not prefer	No	NA	34	18	0	0	1	0	0	0	0	0	0	0	0
39	Yes		Male	Saudi	Married	Consultant	10	10 to 19	Primary healthcare	Family medicine	1	0	0	0	0	Primary care and general practice	Yes	Families & friends and relatives,Health care providers,Media (internet & television & radio and book),Patients using CAM,Traditional healers	Medical herbalism,Hijama (Cupping),Traditional bone setting,Acupuncture,Massage,Yoga,Meditation,Deep-breathing exercises	No	NA	Yes	Diarrhea,Vomiting,Abdominal pain,Skin Discoloration	Strongly agree	Strongly agree	Strongly agree	Strongly agree	Strongly agree	Strongly agree	Yes	Yes	No	NA	Do not prefer	Yes	Massage,Deep-breathing exercises	59	30	0	1	1	1	1	1	0	0	0	0	0
40	Yes		Female	Saudi	Single	Specialist	3	< 10	Primary healthcare	Family medicine	1	0	0	0	0	Primary care and general practice	Yes	Media (internet & television & radio and book),Patients using CAM	Hijama (Cupping),Acupuncture,Massage,Yoga	No	NA	Yes	Diarrhea,Vomiting,Abdominal pain	Neutral	Disagree	Strongly agree	Agree	Agree	Agree	No	No	No	NA	Affordability,Accessibility	No	NA	35	22	0	0	0	1	1	0	0	0	0	0	0
41	Yes		Male	Saudi	Single	Resident	1	< 10	Secondary healthcare	General practitioner	1	0	0	0	0	Primary care and general practice	No	NA	Medical herbalism,Traditional bone setting,Acupuncture,Yoga	Non-available	NA	Do not know	NA	Neutral	Neutral	Neutral	Neutral	Neutral	Neutral	Maybe	Yes	No	NA	Do not prefer	No	NA	32	18	NA	NA	NA	NA	NA	NA	NA	NA	NA	NA	NA
42	Yes		Male	Saudi	Married	Resident	1	< 10	Tertiary healthcare	ENT	0	0	1	0	0	Surgical specialty	Yes	Families & friends and relatives,Media (internet & television & radio and book)	Medical herbalism,Hijama (Cupping),Acupuncture,Massage,Meditation,Deep-breathing exercises	No	NA	Yes	Diarrhea,Vomiting,Abdominal pain,Skin Discoloration	Strongly agree	Strongly agree	Strongly agree	Strongly agree	Strongly agree	Strongly agree	Yes	Yes	Yes	Massage,Yoga,Meditation,Deep-breathing exercises	Affordability,Accessibility,Acceptability	Yes	Meditation,Deep-breathing exercises,Herbal	50	30	0	1	0	1	0	0	0	0	0	0	0
43	Yes		Male	Saudi	Single	Resident	1	< 10	Tertiary healthcare	Pediatric	0	0	0	1	0	Pediatrics and emergency care	No	Traditional healers	Hijama (Cupping),Acupuncture,Meditation	No	NA	No	NA	Neutral	Neutral	Neutral	Neutral	Neutral	Neutral	No	No	No	NA	Do not prefer	No	NA	30	18	0	0	0	0	0	1	0	0	0	0	0
44	Yes		Male	Saudi	Single	Resident	1	< 10	Secondary healthcare	General practitioner	1	0	0	0	0	Primary care and general practice	Yes	Families & friends and relatives,Media (internet & television & radio and book),Traditional healers	Medical herbalism,Hijama (Cupping),Massage	No	NA	Do not know	NA	Disagree	Disagree	Disagree	Disagree	Agree	Disagree	No	No	No	NA	Do not prefer	No	NA	25	14	0	1	0	1	0	1	0	0	0	0	0
45	Yes		Male	Saudi	Married	Specialist	5	< 10	Primary healthcare	Family medicine	1	0	0	0	0	Primary care and general practice	Yes	Health care providers	Medical herbalism,Hijama (Cupping),Acupuncture,Massage,Yoga,Deep-breathing exercises	No	NA	Yes	Diarrhea,Vomiting,Abdominal pain,Skin Discoloration,Allergy	Agree	Agree	Strongly agree	Neutral	Strongly agree	Agree	No	Yes	No	NA	Do not prefer	No	NA	42	25	0	0	1	0	0	0	0	0	0	0	0
46	Yes		Female	Saudi	Married	Specialist	5	< 10	Primary healthcare	Family medicine	1	0	0	0	0	Primary care and general practice	Yes	Health care providers	Medical herbalism,Traditional bone setting,Acupuncture,Massage,Yoga,Meditation,Deep-breathing exercises	No	From a Health institution	Yes	Skin Discoloration	Neutral	Neutral	Agree	Strongly agree	Strongly agree	Strongly agree	Yes	Yes	Yes	Massage,Yoga,Meditation,Deep-breathing exercises	Acceptability	Yes	Massage,Yoga,Meditation,Deep-breathing exercises	49	25	0	0	1	0	0	0	0	0	0	0	0
47	Yes		Male	Saudi	Single	Intern	1	< 10	Secondary healthcare	General surgery	0	0	1	0	0	Surgical specialty	Yes	Families & friends and relatives,Health care providers,Media (internet & television & radio and book)	Medical herbalism,Hijama (Cupping),Acupuncture,Massage,Yoga,Deep-breathing exercises	No	NA	Yes	Diarrhea,Vomiting,Abdominal pain,Skin Discoloration,Infection	Agree	Agree	Agree	Agree	Agree	Agree	Maybe	No	Yes	Acupuncture,Massage,Yoga,Deep-breathing exercises	Affordability,Accessibility,Acceptability,Effectiveness	Yes	Acupuncture,Massage,Yoga,Meditation,Deep-breathing exercises	39	24	0	1	1	1	0	0	0	0	0	0	0
48	Yes		Male	Saudi	Married	Resident	8	< 10	Primary healthcare	Family medicine	1	0	0	0	0	Primary care and general practice	Yes	Families & friends and relatives,Media (internet & television & radio and book)	Medical herbalism,Hijama (Cupping),Massage,Deep-breathing exercises,Cautery	No	NA	Yes	Diarrhea,Skin Discoloration	Agree	Agree	Agree	Agree	Agree	Agree	No	Yes	Yes	Hijama	Acceptability	Yes	Hijama	46	24	0	1	0	1	0	0	0	0	0	0	0
49	Yes		Male	Saudi	Single	Resident	3	< 10	Primary healthcare	Family medicine	1	0	0	0	0	Primary care and general practice	Yes	Families & friends and relatives,Health care providers	Hijama (Cupping),Massage	No	From a Health institution	No	NA	Neutral	Neutral	Strongly agree	Neutral	Neutral	Neutral	Yes	Yes	No	Hijama	Effectiveness	Yes	Massage	37	20	0	1	1	0	0	0	0	0	0	0	0
50	Yes		Female	Non-Saudi	Married	Resident	11	10 to 19	Primary healthcare	Preventive medicine	1	0	0	0	0	Primary care and general practice	Yes	Media (internet & television & radio and book)	Medical herbalism,Hijama (Cupping),Traditional bone setting,Massage,Yoga,Deep-breathing exercises	No	NA	No	NA	Neutral	Neutral	Neutral	Neutral	Neutral	Neutral	Maybe	Yes	Yes	Medical herbalism,Hijama	Do not prefer	Yes	Deep-breathing exercises	48	18	0	0	0	1	0	0	0	0	0	0	0
51	Yes		Male	Saudi	Married	Consultant	10	10 to 19	Primary healthcare	Family medicine	1	0	0	0	0	Primary care and general practice	Yes	Health care providers,Media (internet & television & radio and book)	Medical herbalism,Hijama (Cupping),Acupuncture,Deep-breathing exercises	No	NA	No	NA	Neutral	Agree	Agree	Neutral	Agree	Neutral	No	Yes	No	NA	Do not prefer	No	NA	45	21	0	0	1	1	0	0	0	0	0	0	0
52	Yes		Female	Saudi	Single	Resident	2	< 10	Primary healthcare	Dentist	0	0	0	0	1	Other specialties	Yes	Health care providers,Media (internet & television & radio and book),Traditional healers	Medical herbalism,Hijama (Cupping),Acupuncture,Massage,Yoga,Meditation,Deep-breathing exercises	No	NA	Yes	Diarrhea,Vomiting,Abdominal pain,Skin Discoloration	Neutral	Neutral	Neutral	Neutral	Agree	Agree	Yes	Yes	No	NA	Do not prefer	Yes	Massage,Yoga,Meditation,Deep-breathing exercises	41	20	0	0	1	1	0	1	0	0	0	0	0
53	Yes		Female	Saudi	Married	Specialist	4	< 10	Primary healthcare	Family medicine	1	0	0	0	0	Primary care and general practice	Yes	Families & friends and relatives,Media (internet & television & radio and book)	Medical herbalism,Massage,Yoga,Deep-breathing exercises	No	NA	Yes	Diarrhea,Abdominal pain	Neutral	Neutral	Agree	Neutral	Agree	Agree	Yes	Yes	Yes	Medical herbalism,Massage,Yoga,Deep-breathing exercises	Accessibility	Yes	Massage,Yoga,Deep-breathing exercises	42	21	0	1	0	1	0	0	0	0	0	0	0
54	Yes		Male	Non-Saudi	Married	Resident	11	10 to 19	Primary healthcare	Psychiatric	0	0	0	0	1	Other specialties	Yes	Traditional healers,آ	Meditation	No	NA	Yes	Diarrhea,Vomiting,Abdominal pain,Skin Discoloration	Neutral	Strongly agree	Strongly agree	Strongly agree	Strongly agree	Strongly agree	Yes	Yes	Yes	Meditation	Effectiveness	Maybe	Deep-breathing exercises	62	28	0	0	0	0	0	1	1	0	0	0	0
55	Yes		Female	Non-Saudi	Married	Resident	15	10 to 19	Primary healthcare	General practitioner	1	0	0	0	0	Primary care and general practice	Yes	Media (internet & television & radio and book)	Medical herbalism,Hijama (Cupping),Massage,Yoga,Deep-breathing exercises	No	None	Yes	Diarrhea,Vomiting,Abdominal pain,Skin Discoloration	Disagree	Disagree	Disagree	Disagree	Agree	Neutral	No	No	No	NA	Do not prefer	No	NA	47	15	0	0	0	1	0	0	0	0	0	0	0
56	Yes		Male	Saudi	Married	Specialist	8	< 10	Primary healthcare	Family medicine	1	0	0	0	0	Primary care and general practice	Yes	Media (internet & television & radio and book)	Hijama (Cupping),Acupuncture,Massage,Yoga	No	NA	Do not know	NA	Neutral	Neutral	Neutral	Neutral	Agree	Neutral	Yes	No	No	NA	Accessibility	No	NA	41	19	0	0	0	1	0	0	0	0	0	0	0
57	Yes		Male	Saudi	Married	Specialist	2	< 10	Primary healthcare	Family medicine	1	0	0	0	0	Primary care and general practice	Yes	Media (internet & television & radio and book)	Deep-breathing exercises	No	NA	No	NA	Strongly agree	Strongly agree	Agree	Neutral	Strongly agree	Agree	Yes	Yes	No	NA	Affordability,Accessibility,Acceptability,Effectiveness,Do not prefer	Yes	Hijama,Deep-breathing exercises	43	26	0	0	0	1	0	0	0	0	0	0	0
58	Yes		Female	Non-Saudi	Married	Resident	11	10 to 19	Primary healthcare	General practitioner	1	0	0	0	0	Primary care and general practice	Yes	Media (internet & television & radio and book)	Medical herbalism,Hijama (Cupping),Acupuncture,Massage,Deep-breathing exercises	No	NA	No	NA	Neutral	Neutral	Neutral	Neutral	Neutral	Neutral	Maybe	Yes	Yes	Medical herbalism,Hijama,Acupuncture,Massage,Deep-breathing exercises	Do not prefer	Yes	NA	48	18	0	0	0	1	0	0	0	0	0	0	0
59	Yes		Female	Non-Saudi	Married	Specialist	10	10 to 19	Primary healthcare	Family medicine	1	0	0	0	0	Primary care and general practice	Yes	Families & friends and relatives,Patients using CAM	Medical herbalism,Hijama (Cupping),Acupuncture,Massage,Yoga	No	NA	Yes	Diarrhea,Abdominal pain	Neutral	Agree	Strongly agree	Agree	Agree	Neutral	Maybe	No	No	NA	Affordability,Acceptability	Yes	Massage	51	23	0	1	0	0	1	0	0	0	0	0	0
60	Yes		Male	Saudi	Married	Specialist	2	< 10	Primary healthcare	Family medicine	1	0	0	0	0	Primary care and general practice	Yes	Media (internet & television & radio and book)	Hijama (Cupping),Deep-breathing exercises	No	NA	No	NA	Strongly agree	Agree	Agree	Agree	Strongly agree	Agree	Maybe	Yes	Yes	Deep-breathing exercises	Affordability,Accessibility,Acceptability,Effectiveness,Do not prefer	Yes	Hijama,Deep-breathing exercises	43	26	0	0	0	1	0	0	0	0	0	0	0
61	Yes		Male	Saudi	Married	Resident	3	< 10	Primary healthcare	Family medicine	1	0	0	0	0	Primary care and general practice	Yes	Families & friends and relatives,Health care providers,Media (internet & television & radio and book)	Medical herbalism,Hijama (Cupping),Acupuncture,Massage,Yoga,Meditation,Deep-breathing exercises	No	NA	Do not know	NA	Neutral	Agree	Strongly agree	Agree	Agree	Agree	Maybe	Yes	Yes	Meditation,Deep-breathing exercises	Acceptability	No	NA	40	24	0	1	1	1	0	0	0	0	0	0	0
62	Yes		Female	Saudi	Married	Resident	3	< 10	Primary healthcare	Dentist	0	0	0	0	1	Other specialties	No	NA	Acupuncture,Massage,Meditation	No	NA	Do not know	NA	Agree	Agree	Agree	Neutral	Agree	Agree	No	No	No	NA	Do not prefer	No	NA	41	23	NA	NA	NA	NA	NA	NA	NA	NA	NA	NA	NA
63	Yes		Female	Saudi	Single	Specialist	6	< 10	Primary healthcare	Family medicine	1	0	0	0	0	Primary care and general practice	Yes	Families & friends and relatives,Health care providers,Media (internet & television & radio and book),Patients using CAM,Traditional healers	Medical herbalism,Hijama (Cupping),Acupuncture	No	NA	Yes	Diarrhea,Vomiting,Abdominal pain,Skin Discoloration	Strongly disagree	Agree	Neutral	Disagree	Strongly agree	Neutral	No	Yes	No	NA	Do not prefer	No	NA	35	18	0	1	1	1	1	1	0	0	0	0	0
64	Yes		Female	Saudi	Married	Specialist	5	< 10	Primary healthcare	Family medicine	1	0	0	0	0	Primary care and general practice	Yes	Study	Massage,Yoga,Meditation,Deep-breathing exercises	No	NA	Do not know	NA	Strongly agree	Agree	Agree	Agree	Agree	Agree	Maybe	Yes	Yes	Medical herbalism,Deep-breathing exercises	Effectiveness	No	NA	46	25	0	0	0	0	0	0	0	0	0	1	0
65	Yes		Male	Non-Saudi	Married	Resident	15	10 to 19	Primary healthcare	Family medicine	1	0	0	0	0	Primary care and general practice	Yes	Media (internet & television & radio and book)	Medical herbalism,Hijama (Cupping),Acupuncture	No	NA	Yes	Diarrhea,Vomiting,Abdominal pain,Skin Discoloration	Neutral	Agree	Agree	Disagree	Agree	Neutral	No	No	No	NA	Do not prefer	No	NA	49	20	0	0	0	1	0	0	0	0	0	0	0
66	Yes		Female	Non-Saudi	Married	Resident	15	10 to 19	Primary healthcare	General practitioner	1	0	0	0	0	Primary care and general practice	Yes	Media (internet & television & radio and book)	Medical herbalism,Hijama (Cupping),Yoga,Meditation	No	NA	Yes	Diarrhea,Vomiting,Abdominal pain,Skin Discoloration	Agree	Agree	Agree	Neutral	Strongly agree	Agree	Maybe	Yes	No	NA	Accessibility,Acceptability	Yes	Deep-breathing exercises	58	24	0	0	0	1	0	0	0	0	0	0	0
67	Yes		Male	Saudi	Married	Specialist	4	< 10	Primary healthcare	Family medicine	1	0	0	0	0	Primary care and general practice	Yes	Media (internet & television & radio and book),Patients using CAM,Traditional healers	Medical herbalism,Hijama (Cupping),Acupuncture,Massage	No	NA	Yes	Diarrhea,Vomiting,Abdominal pain,Toxicity,Drug interaction	Neutral	Agree	Agree	Agree	Agree	Agree	Maybe	Yes	Yes	Acupuncture,Massage,Meditation	Affordability,Accessibility	Yes	Acupuncture,Massage,Yoga	43	23	0	0	0	1	1	1	0	0	0	0	0
68	Yes		Female	Non-Saudi	Single	Resident	10	10 to 19	Primary healthcare	General practitioner	1	0	0	0	0	Primary care and general practice	Yes	Media (internet & television & radio and book)	Medical herbalism,Traditional bone setting,Acupuncture,Massage,Yoga,Meditation,Deep-breathing exercises	No	NA	Yes	Diarrhea,Skin Discoloration	Agree	Agree	Agree	Agree	Agree	Agree	Maybe	Yes	Yes	Massage	Affordability,Accessibility,Acceptability,Effectiveness	Yes	Massage,Meditation,Deep-breathing exercises	52	24	0	0	0	1	0	0	0	0	0	0	0
69	Yes		Male	Saudi	Married	Consultant	30	30 to 35	Tertiary healthcare	Dermatology	0	1	0	0	0	Internal medicine or medical specialty	Yes	Families & friends and relatives,Health care providers,Media (internet & television & radio and book),Patients using CAM,Traditional healers	Medical herbalism,Hijama (Cupping),Traditional bone setting,Acupuncture,Massage,Yoga,Meditation,Deep-breathing exercises	No	NA	Do not know	NA	Strongly disagree	Disagree	Disagree	Disagree	Strongly agree	Disagree	No	Yes	No	NA	Do not prefer	No	NA	66	14	0	1	1	1	1	1	0	0	0	0	0
70	Yes		Male	Saudi	Single	Resident	1	< 10	Primary healthcare	Family medicine	1	0	0	0	0	Primary care and general practice	Yes	Media (internet & television & radio and book)	Medical herbalism,Hijama (Cupping),Acupuncture,Massage,Yoga,Meditation,Deep-breathing exercises	No	NA	Do not know	NA	Agree	Agree	Agree	Agree	Strongly agree	Agree	Yes	Yes	Yes	Acupuncture,Massage,Yoga,Meditation,Deep-breathing exercises	Affordability,Accessibility,Acceptability,Effectiveness	Yes	Massage	41	25	0	0	0	1	0	0	0	0	0	0	0
71	Yes		Male	Saudi	Married	Resident	1	< 10	Secondary healthcare	General practitioner	1	0	0	0	0	Primary care and general practice	No	Families & friends and relatives	Medical herbalism,Hijama (Cupping),Traditional bone setting,Acupuncture,Massage,Yoga	No	From a University or a College	No	Skin Discoloration	Agree	Agree	Agree	Agree	Agree	Agree	No	No	No	Hijama	Acceptability	No	Yoga	33	24	0	1	0	0	0	0	0	0	0	0	0
72	Yes		Male	Non-Saudi	Single	Resident	13	10 to 19	Primary healthcare	General practitioner	1	0	0	0	0	Primary care and general practice	Yes	Families & friends and relatives,Media (internet & television & radio and book),Patients using CAM	Medical herbalism,Hijama (Cupping),Acupuncture,Massage	No	NA	No	NA	Neutral	Neutral	Neutral	Neutral	Neutral	Neutral	No	No	No	NA	Do not prefer	No	NA	42	18	0	1	0	1	1	0	0	0	0	0	0
73	Yes		Male	Saudi	Married	Specialist	6	< 10	Tertiary healthcare	Critical care	0	0	0	1	0	Pediatrics and emergency care	No	Media (internet & television & radio and book)	Massage,Deep-breathing exercises	No	NA	No	NA	Neutral	Agree	Agree	Disagree	Agree	Neutral	No	No	Yes	Hijama	Affordability,Accessibility,Effectiveness	Maybe	Hijama	42	20	0	0	0	1	0	0	0	0	0	0	0
74	Yes		Female	Saudi	Married	Consultant	7	< 10	Primary healthcare	Family medicine	1	0	0	0	0	Primary care and general practice	Yes	Families & friends and relatives,Media (internet & television & radio and book),Patients using CAM	Medical herbalism,Hijama (Cupping),Massage,Deep-breathing exercises	No	NA	No	NA	Neutral	Agree	Neutral	Agree	Strongly agree	Agree	Maybe	Yes	No	NA	Do not prefer	Yes	Meditation,Deep-breathing exercises	46	23	0	1	0	1	1	0	0	0	0	0	0
75	Yes		Female	Non-Saudi	Married	Resident	18	10 to 19	Primary healthcare	Family medicine	1	0	0	0	0	Primary care and general practice	Yes	Media (internet & television & radio and book),From others	Hijama (Cupping),Acupuncture,Massage,Yoga	No	None	Do not know	Do not know	Neutral	Agree	Disagree	Disagree	Agree	Neutral	No	No	No	NA	Do not prefer	No	NA	54	18	0	0	0	1	0	0	0	1	0	0	0
76	Yes		Male	Saudi	Single	Resident	1	< 10	Primary healthcare	General practitioner	1	0	0	0	0	Primary care and general practice	Yes	Media (internet & television & radio and book)	Medical herbalism,Hijama (Cupping),Traditional bone setting,Acupuncture,Massage,Yoga,Meditation,Deep-breathing exercises	No	NA	No	NA	Neutral	Neutral	Strongly agree	Neutral	Strongly agree	Neutral	Maybe	Yes	No	NA	Do not prefer	No	NA	32	22	0	0	0	1	0	0	0	0	0	0	0
77	Yes		Male	Saudi	Married	Resident	4	< 10	Primary healthcare	General practitioner	1	0	0	0	0	Primary care and general practice	Yes	Media (internet & television & radio and book)	Hijama (Cupping),Traditional bone setting,Massage,Deep-breathing exercises	No	NA	Yes	Diarrhea,Vomiting,Abdominal pain,Skin Discoloration	Neutral	Neutral	Agree	Neutral	Agree	Agree	Yes	Yes	Yes	Hijama,Traditional bone setting,Massage,Deep-breathing exercises	Acceptability,Effectiveness	No	NA	39	21	0	0	0	1	0	0	0	0	0	0	0
78	Yes		Male	Saudi	Married	Resident	2	< 10	Primary healthcare	Family medicine	1	0	0	0	0	Primary care and general practice	Yes	Families & friends and relatives,Health care providers,Media (internet & television & radio and book),Patients using CAM,Traditional healers	Hijama (Cupping),Acupuncture,Massage,Meditation	No	NA	No	NA	Agree	Neutral	Agree	Agree	Agree	Neutral	Maybe	Yes	No	NA	Do not prefer	No	NA	34	22	0	1	1	1	1	1	0	0	0	0	0
79	Yes		Male	Saudi	Married	Resident	2	< 10	Primary healthcare	Family medicine	1	0	0	0	0	Primary care and general practice	Yes	Families & friends and relatives,Media (internet & television & radio and book)	Medical herbalism,Meditation	No	NA	Yes	Diarrhea,Vomiting,Abdominal pain,Skin Discoloration	Agree	Strongly agree	Agree	Agree	Strongly agree	Agree	Maybe	Yes	No	NA	Affordability,Accessibility,Acceptability	No	NA	39	26	0	1	0	1	0	0	0	0	0	0	0
80	Yes		Male	Saudi	Married	Resident	3	< 10	Secondary healthcare	Family medicine	1	0	0	0	0	Primary care and general practice	Yes	Families & friends and relatives,Media (internet & television & radio and book),Traditional healers	Medical herbalism,Hijama (Cupping),Acupuncture,Massage,Yoga,Meditation	No	NA	Do not know	NA	Neutral	Agree	Agree	Agree	Strongly agree	Neutral	Yes	No	No	NA	Do not prefer	Yes	Deep-breathing exercises	41	23	0	1	0	1	0	1	0	0	0	0	0
81	Yes		Male	Saudi	Single	Intern	1	< 10	Secondary healthcare	General practitioner	1	0	0	0	0	Primary care and general practice	No	NA	Medical herbalism,Hijama (Cupping),Massage	No	NA	No	NA	Strongly agree	Strongly agree	Strongly agree	Neutral	Strongly agree	Strongly agree	No	Yes	No	Hijama,Deep-breathing exercises	Do not prefer	No	NA	36	28	NA	NA	NA	NA	NA	NA	NA	NA	NA	NA	NA
82	Yes		Female	Saudi	Single	Intern	1	< 10	Secondary healthcare	Internal medicine	0	1	0	0	0	Internal medicine or medical specialty	Yes	Media (internet & television & radio and book)	Medical herbalism,Hijama (Cupping),Traditional bone setting,Acupuncture,Massage,Yoga,Meditation,Deep-breathing exercises	No	NA	No	NA	Agree	Strongly agree	Agree	Agree	Agree	Agree	No	Yes	No	NA	Acceptability,Do not prefer	No	NA	36	25	0	0	0	1	0	0	0	0	0	0	0
83	Yes		Male	Saudi	Single	Resident	2	< 10	Primary healthcare	General practitioner	1	0	0	0	0	Primary care and general practice	No	NA	Hijama (Cupping)	No	NA	Do not know	NA	Neutral	Neutral	Neutral	Neutral	Neutral	Neutral	No	No	No	NA	Affordability,Accessibility,Acceptability,Effectiveness,Do not prefer	No	Acupuncture	28	18	NA	NA	NA	NA	NA	NA	NA	NA	NA	NA	NA
84	Yes		Male	Saudi	Married	Resident	2	< 10	Primary healthcare	General practitioner	1	0	0	0	0	Primary care and general practice	Yes	Families & friends and relatives	Hijama (Cupping),Traditional bone setting	No	NA	No	NA	Strongly agree	Strongly agree	Strongly agree	Strongly agree	Strongly agree	Strongly agree	Yes	Yes	Yes	Hijama,Massage	Accessibility	Yes	Hijama,Massage	46	30	0	1	0	0	0	0	0	0	0	0	0
85	Yes		Female	Saudi	Single	Intern	1	< 10	Primary healthcare	Technician	0	0	0	0	1	Other specialties	Yes	Families & friends and relatives	Medical herbalism	Yes	From a University or a College	Yes	Diarrhea,Vomiting,Abdominal pain,Skin Discoloration	Strongly agree	Strongly agree	Strongly agree	Strongly agree	Strongly agree	Strongly agree	No	Yes	Yes	Medical herbalism,Hijama,Deep-breathing exercises	Affordability,Accessibility,Effectiveness	No	NA	46	30	0	1	0	0	0	0	0	0	0	0	0
86	Yes		Male	Saudi	Single	Resident	3	< 10	Tertiary healthcare	Neurosurgery	0	0	1	0	0	Surgical specialty	No	NA	Hijama (Cupping),Massage,Yoga,Meditation,Deep-breathing exercises	No	NA	No	NA	Strongly agree	Strongly agree	Strongly agree	Strongly disagree	Strongly agree	Strongly agree	Yes	Yes	Yes	Massage,Meditation	Accessibility,Acceptability,Effectiveness	Yes	Massage,Meditation,Deep-breathing exercises	45	26	NA	NA	NA	NA	NA	NA	NA	NA	NA	NA	NA
87	Yes		Male	Saudi	Married	Resident	2	< 10	Tertiary healthcare	Internal medicine	0	1	0	0	0	Internal medicine or medical specialty	Yes	Media (internet & television & radio and book)	Medical herbalism,Hijama (Cupping)	No	NA	Do not know	NA	Neutral	Neutral	Agree	Agree	Strongly agree	Strongly agree	Maybe	No	No	NA	Effectiveness	No	NA	40	24	0	0	0	1	0	0	0	0	0	0	0
88	Yes		Male	Saudi	Married	Resident	3	< 10	Tertiary healthcare	ENT	0	0	1	0	0	Surgical specialty	Yes	Families & friends and relatives	Hijama (Cupping),Acupuncture,Yoga	No	NA	No	NA	Agree	Agree	Agree	Agree	Agree	Agree	No	Yes	Yes	Medical herbalism	Accessibility,Effectiveness	No	NA	41	24	0	1	0	0	0	0	0	0	0	0	0
89	Yes		Female	Saudi	Married	Consultant	7	< 10	Tertiary healthcare	Preventive medicine	1	0	0	0	0	Primary care and general practice	No	Families & friends and relatives,Media (internet & television & radio and book)	Medical herbalism,Hijama (Cupping),Massage,Yoga,Deep-breathing exercises	Non-available	NA	Do not know	NA	Neutral	Neutral	Neutral	Neutral	Neutral	Neutral	Maybe	No	No	NA	Do not prefer	Yes	Massage,Yoga,Deep-breathing exercises	44	18	0	1	0	1	0	0	0	0	0	0	0
90	Yes		Female	Saudi	Married	Resident	3	< 10	Primary healthcare	General practitioner	1	0	0	0	0	Primary care and general practice	Yes	Patients using CAM	Hijama (Cupping)	Non-available	NA	Do not know	NA	Disagree	Neutral	Disagree	Neutral	Agree	Neutral	No	No	No	NA	Do not prefer	No	NA	34	17	0	0	0	0	1	0	0	0	0	0	0
91	Yes		Female	Saudi	Single	Others	1	< 10	Primary healthcare	Pharmacist	0	0	0	0	1	Other specialties	Yes	University	Medical herbalism	Yes	From a University or a College	Yes	Diarrhea,Vomiting,Abdominal pain,Skin Discoloration	Strongly agree	Strongly agree	Strongly agree	Neutral	Agree	Neutral	Yes	Yes	Yes	Medical herbalism,Hijama,Massage,Deep-breathing exercises	Acceptability	Yes	Massage	49	25	0	0	0	0	0	0	0	0	0	0	1
92	Yes		Female	Saudi	Single	Resident	3	< 10	Tertiary healthcare	Internal medicine	0	1	0	0	0	Internal medicine or medical specialty	Yes	Traditional healers	Hijama (Cupping),Massage,Yoga,Meditation,Deep-breathing exercises	No	NA	Do not know	NA	Agree	Agree	Agree	Agree	Agree	Agree	Maybe	No	No	NA	Accessibility	No	NA	41	24	0	0	0	0	0	1	0	0	0	0	0
93	Yes		Male	Saudi	Married	Consultant	7	< 10	Secondary healthcare	Ophthalmology	0	1	0	0	0	Internal medicine or medical specialty	Yes	Media (internet & television & radio and book)	Medical herbalism,Hijama (Cupping),Acupuncture,Massage	No	NA	Yes	Skin Discoloration	Neutral	Agree	Agree	Agree	Strongly agree	Agree	No	No	No	NA	Accessibility,Acceptability	Yes	Hijama	48	24	0	0	0	1	0	0	0	0	0	0	0
94	Yes		Male	Saudi	Married	Consultant	18	10 to 19	Tertiary healthcare	Hematopathology	0	0	0	0	1	Other specialties	Yes	Families & friends and relatives,Health care providers,Media (internet & television & radio and book),Traditional healers	Medical herbalism,Hijama (Cupping),Massage,Yoga,Meditation,Deep-breathing exercises	No	NA	Yes	Diarrhea,Vomiting,Abdominal pain,Skin Discoloration	Strongly agree	Agree	Strongly agree	Agree	Strongly agree	Strongly agree	Yes	Yes	No	NA	Do not prefer	Yes	Massage	72	28	0	1	1	1	0	1	0	0	0	0	0
95	Yes		Female	Saudi	Single	Specialist	1	< 10	Secondary healthcare	Preventive medicine	1	0	0	0	0	Primary care and general practice	Yes	Health care providers	Massage,Meditation,Deep-breathing exercises	Yes	From a University or a College	Do not know	NA	Agree	Agree	Strongly agree	Agree	Agree	Agree	No	No	Yes	Massage,Yoga,Meditation,Deep-breathing exercises	Accessibility	Yes	Massage,Yoga,Meditation,Deep-breathing exercises	42	25	0	0	1	0	0	0	0	0	0	0	0
96	Yes		Male	Saudi	Married	Resident	8	< 10	Primary healthcare	Orthopedic surgery	0	0	1	0	0	Surgical specialty	No	NA	Massage,Yoga	Non-available	NA	Do not know	NA	Neutral	Agree	Agree	Agree	Agree	Agree	Maybe	No	No	NA	Acceptability	No	NA	45	23	NA	NA	NA	NA	NA	NA	NA	NA	NA	NA	NA
97	Yes		Male	Saudi	Single	Intern	1	< 10	Primary healthcare	Family medicine	1	0	0	0	0	Primary care and general practice	No	NA	Medical herbalism,Meditation	No	NA	Do not know	NA	Agree	Agree	Agree	Neutral	Agree	Agree	Maybe	No	Yes	Medical herbalism	Affordability,Accessibility,Acceptability,Effectiveness	Maybe	NA	34	23	NA	NA	NA	NA	NA	NA	NA	NA	NA	NA	NA
98	Yes		Male	Saudi	Married	Consultant	8	< 10	Tertiary healthcare	Pediatric	0	0	0	1	0	Pediatrics and emergency care	Yes	Media (internet & television & radio and book)	Medical herbalism,Hijama (Cupping),Massage,Yoga,Meditation,Deep-breathing exercises	No	NA	Yes	NA	Agree	Agree	Agree	Agree	Agree	Agree	No	Yes	No	NA	Do not prefer	Yes	Massage,Yoga,Meditation,Deep-breathing exercises	52	24	0	0	0	1	0	0	0	0	0	0	0
99	Yes		Male	Saudi	Married	Specialist	4	< 10	Secondary healthcare	Pediatric	0	0	0	1	0	Pediatrics and emergency care	No	NA	Massage	No	NA	No	Skin Discoloration	Agree	Agree	Strongly agree	Agree	Agree	Agree	Maybe	No	Yes	Hijama,Massage,Yoga	Accessibility,Acceptability	No	NA	44	25	NA	NA	NA	NA	NA	NA	NA	NA	NA	NA	NA
100	Yes		Male	Saudi	Married	Specialist	5	< 10	Tertiary healthcare	General surgery	0	0	1	0	0	Surgical specialty	Yes	NA	Medical herbalism,Hijama (Cupping),Acupuncture,Massage,Yoga,Meditation,Deep-breathing exercises	No	NA	Do not know	NA	Agree	Agree	Agree	Neutral	Strongly agree	Strongly agree	Yes	No	Yes	Hijama	Affordability,Accessibility	Yes	Hijama	51	25	NA	NA	NA	NA	NA	NA	NA	NA	NA	NA	NA
101	Yes		Male	Saudi	Married	Resident	4	< 10	Primary healthcare	Pediatric	0	0	0	1	0	Pediatrics and emergency care	No	Health care providers	Traditional bone setting	No	From a Health institution	Yes	Diarrhea,Vomiting,Skin Discoloration	Strongly agree	Agree	Neutral	Disagree	Strongly agree	Agree	Maybe	Yes	Yes	Hijama,Massage	Effectiveness	Yes	Massage	44	23	0	0	1	0	0	0	0	0	0	0	0
102	Yes		Male	Saudi	Married	Specialist	7	< 10	Primary healthcare	Family medicine	1	0	0	0	0	Primary care and general practice	Yes	Families & friends and relatives,Health care providers,Media (internet & television & radio and book),Patients using CAM,Traditional healers	Medical herbalism,Hijama (Cupping),Traditional bone setting,Acupuncture,Massage,Yoga,Meditation,Deep-breathing exercises	No	NA	Yes	Diarrhea,Vomiting,Abdominal pain,Skin Discoloration	Strongly agree	Strongly agree	Strongly agree	Neutral	Strongly agree	Agree	No	Yes	Yes	Acupuncture,Massage,Yoga,Meditation,Deep-breathing exercises,Hijama	Affordability	Yes	Acupuncture,Massage,Deep-breathing exercises	49	27	0	1	1	1	1	1	0	0	0	0	0
103	Yes		Female	Non-Saudi	Married	Consultant	20	20 to 29	Secondary healthcare	Internal medicine	0	1	0	0	0	Internal medicine or medical specialty	Yes	Health care providers,Media (internet & television & radio and book),Patients using CAM	Medical herbalism,Hijama (Cupping),Traditional bone setting,Acupuncture,Massage,Yoga,Meditation,Deep-breathing exercises	No	NA	Yes	Diarrhea,Vomiting,Skin Discoloration	Disagree	Disagree	Agree	Neutral	Strongly agree	Neutral	No	Yes	No	NA	Do not prefer	No	NA	60	19	0	0	1	1	1	0	0	0	0	0	0
104	Yes		Female	Non-Saudi	Married	Consultant	15	10 to 19	Secondary healthcare	Internal medicine	0	1	0	0	0	Internal medicine or medical specialty	Yes	Health care providers	Medical herbalism,Hijama (Cupping),Traditional bone setting,Acupuncture,Massage,Yoga,Meditation	No	NA	Yes	Skin Discoloration	Neutral	Neutral	Neutral	Disagree	Disagree	Disagree	No	No	No	NA	Do not prefer	No	NA	49	15	0	0	1	0	0	0	0	0	0	0	0
105	Yes		Male	Saudi	Single	Resident	4	< 10	Others	Preventive medicine	1	0	0	0	0	Primary care and general practice	Yes	Families & friends and relatives,Media (internet & television & radio and book),Traditional healers	Medical herbalism,Hijama (Cupping),Massage	No	NA	Do not know	NA	Agree	Neutral	Agree	Agree	Agree	Agree	Maybe	Yes	Yes	Medical herbalism,Hijama	Affordability,Accessibility,Effectiveness	Yes	Herbal	45	23	0	1	0	1	0	1	0	0	0	0	0
106	Yes		Male	Saudi	Married	Others	13	10 to 19	Primary healthcare	Technician	0	0	0	0	1	Other specialties	No	Families & friends and relatives,Health care providers,Media (internet & television & radio and book)	Medical herbalism,Hijama (Cupping),Acupuncture,Massage,Yoga,Meditation	Yes	From a University or a College	Yes	Diarrhea	Agree	Agree	Agree	Strongly agree	Agree	Agree	Yes	Yes	Yes	Medical herbalism	Acceptability	Yes	Hijama	62	25	0	1	1	1	0	0	0	0	0	0	0
107	Yes		Male	Non-Saudi	Married	Specialist	13	10 to 19	Secondary healthcare	Orthopedic surgery	0	0	1	0	0	Surgical specialty	Yes	Health care providers,Media (internet & television & radio and book)	Hijama (Cupping),Acupuncture,Massage,Yoga,Meditation,Deep-breathing exercises	No	NA	Yes	Skin Discoloration	Agree	Agree	Agree	Agree	Agree	Agree	Maybe	No	No	NA	Do not prefer	No	NA	55	24	0	0	1	1	0	0	0	0	0	0	0
108	Yes		Male	Saudi	Married	Specialist	8	< 10	Tertiary healthcare	Orthopedic surgery	0	0	1	0	0	Surgical specialty	Yes	Families & friends and relatives,Media (internet & television & radio and book)	Medical herbalism,Hijama (Cupping),Traditional bone setting,Acupuncture,Massage,Yoga,Meditation,Deep-breathing exercises,Cautery	No	NA	Yes	Skin Discoloration,Malunion of bone fractures,Infection	Neutral	Agree	Agree	Neutral	Strongly agree	Agree	No	Yes	No	NA	Do not prefer	Yes	Massage	49	23	0	1	0	1	0	0	0	0	0	0	0
109	Yes		Female	Non-Saudi	Married	Consultant	12	10 to 19	Others	Internal medicine	0	1	0	0	0	Internal medicine or medical specialty	Yes	Families & friends and relatives,Health care providers,Media (internet & television & radio and book),Patients using CAM,Traditional healers	Medical herbalism,Hijama (Cupping),Traditional bone setting,Acupuncture,Massage,Yoga,Meditation,Deep-breathing exercises	No	NA	Yes	Diarrhea,Vomiting,Abdominal pain,Skin Discoloration,Depression	Neutral	Neutral	Agree	Disagree	Strongly agree	Neutral	No	Yes	No	NA	Do not prefer	No	NA	54	20	0	1	1	1	1	1	0	0	0	0	0
110	Yes		Male	Saudi	Married	Resident	9	< 10	Tertiary healthcare	General practitioner	1	0	0	0	0	Primary care and general practice	Yes	Media (internet & television & radio and book)	Medical herbalism,Hijama (Cupping),Traditional bone setting,Acupuncture,Massage,Yoga,Meditation,Deep-breathing exercises	No	NA	Yes	Diarrhea,Vomiting,Abdominal pain,Skin Discoloration	Neutral	Neutral	Agree	Agree	Strongly agree	Agree	Maybe	Yes	No	NA	Do not prefer	Yes	Massage	48	23	0	0	0	1	0	0	0	0	0	0	0
111	Yes		Male	Non-Saudi	Married	Consultant	26	20 to 29	Tertiary healthcare	General practitioner	1	0	0	0	0	Primary care and general practice	Yes	Families & friends and relatives	Medical herbalism,Hijama (Cupping),Traditional bone setting,Acupuncture,Massage,Yoga	No	NA	Yes	Diarrhea,Vomiting,Abdominal pain,Skin Discoloration	Agree	Agree	Neutral	Disagree	Strongly agree	Neutral	Maybe	Yes	No	NA	Do not prefer	No	NA	68	21	0	1	0	0	0	0	0	0	0	0	0
112	Yes		Male	Non-Saudi	Married	Consultant	16	10 to 19	Tertiary healthcare	Anesthesia	0	0	0	1	0	Pediatrics and emergency care	Yes	Media (internet & television & radio and book)	Medical herbalism,Acupuncture,Massage,Deep-breathing exercises	No	NA	No	NA	Strongly agree	Strongly agree	Strongly agree	Agree	Strongly agree	Strongly agree	Yes	No	No	NA	Acceptability	Yes	Massage,Meditation,Deep-breathing exercises	69	29	0	0	0	1	0	0	0	0	0	0	0
113	Yes		Male	Non-Saudi	Married	Consultant	14	10 to 19	Tertiary healthcare	Orthopedic surgery	0	0	1	0	0	Surgical specialty	No	NA	NA	No	NA	No	NA	Neutral	Strongly disagree	Disagree	Strongly disagree	Neutral	Neutral	No	No	No	NA	Do not prefer	No	NA	45	13	NA	NA	NA	NA	NA	NA	NA	NA	NA	NA	NA
114	Yes		Male	Non-Saudi	Married	Others	32	30 to 35	Tertiary healthcare	General surgery	0	0	1	0	0	Surgical specialty	Yes	Media (internet & television & radio and book)	Medical herbalism,Hijama (Cupping),Massage,Yoga	No	NA	Yes	Diarrhea,Abdominal pain	Agree	Agree	Agree	Agree	Strongly agree	Agree	Maybe	Yes	Yes	Medical herbalism,Hijama,Acupuncture,Massage,Yoga	Affordability,Acceptability,Effectiveness	Yes	Hijama	85	25	0	0	0	1	0	0	0	0	0	0	0
115	Yes		Male	Saudi	Married	Specialist	3.5	< 10	Primary healthcare	Family medicine	1	0	0	0	0	Primary care and general practice	Yes	Health care providers,Media (internet & television & radio and book)	Medical herbalism,Hijama (Cupping),Acupuncture,Massage,Yoga,Meditation,Deep-breathing exercises	No	From a Health institution	Yes	Diarrhea,Vomiting,Abdominal pain,Skin Discoloration	Agree	Neutral	Neutral	Agree	Neutral	Neutral	Yes	Yes	No	Acupuncture,Meditation	Do not prefer	Yes	Acupuncture,Deep-breathing exercises	39.5	20	0	0	1	1	0	0	0	0	0	0	0
116	Yes		Female	Saudi	Married	Specialist	3	< 10	Secondary healthcare	Family medicine	1	0	0	0	0	Primary care and general practice	Yes	Families & friends and relatives,Health care providers,Patients using CAM,Traditional healers	Hijama (Cupping),Yoga,Meditation	No	NA	Do not know	NA	Neutral	Agree	Neutral	Disagree	Agree	Disagree	Maybe	Yes	No	NA	Do not prefer	Yes	Massage,Deep-breathing exercises	38	18	0	1	1	0	1	1	0	0	0	0	0
117	Yes		Male	Saudi	Married	Resident	4	< 10	Tertiary healthcare	Internal medicine	0	1	0	0	0	Internal medicine or medical specialty	Yes	Families & friends and relatives	Hijama (Cupping),آ	No	NA	Yes	Vomiting	Neutral	Strongly agree	Disagree	Neutral	Strongly agree	Disagree	Yes	Yes	No	NA	Do not prefer	Yes	Meditation	41	20	0	1	0	0	0	0	0	0	0	0	0
118	Yes		Male	Saudi	Married	Resident	2	< 10	Primary healthcare	Family medicine	1	0	0	0	0	Primary care and general practice	No	NA	Meditation,Deep-breathing exercises	No	NA	No	NA	Neutral	Agree	Agree	Neutral	Neutral	Neutral	Maybe	Yes	No	NA	Do not prefer	Yes	Meditation	33	20	NA	NA	NA	NA	NA	NA	NA	NA	NA	NA	NA
119	Yes		Female	Saudi	Single	Resident	4	< 10	Tertiary healthcare	Internal medicine	0	1	0	0	0	Internal medicine or medical specialty	Yes	Families & friends and relatives	Hijama (Cupping),Massage	No	NA	Yes	Skin Discoloration,Infection	Neutral	Neutral	Strongly agree	Neutral	Neutral	Neutral	Yes	No	No	NA	Do not prefer	Yes	Hijama,Massage	40	20	0	1	0	0	0	0	0	0	0	0	0
120	Yes		Male	Saudi	Married	Consultant	10	10 to 19	Tertiary healthcare	Internal medicine	0	1	0	0	0	Internal medicine or medical specialty	Yes	Health care providers,Media (internet & television & radio and book)	Medical herbalism,Hijama (Cupping),Traditional bone setting,Acupuncture,Massage,Yoga,Meditation,Deep-breathing exercises	No	NA	Do not know	NA	Neutral	Neutral	Disagree	Disagree	Agree	Neutral	Maybe	Yes	Yes	Massage,Deep-breathing exercises	Do not prefer	No	NA	48	17	0	0	1	1	0	0	0	0	0	0	0
121	Yes		Female	Non-Saudi	Widowed	Consultant	35	30 to 35	Secondary healthcare	Preventive medicine	1	0	0	0	0	Primary care and general practice	Yes	Scientific journals	Acupuncture,Massage,Meditation	No	NA	Yes	NA	Neutral	Agree	Disagree	Disagree	Agree	Agree	Maybe	No	No	NA	Do not prefer	No	NA	76	19	0	0	0	0	0	0	0	0	1	0	0
122	Yes		Male	Saudi	Single	Intern	1	< 10	Tertiary healthcare	Orthopedic surgery	0	0	1	0	0	Surgical specialty	Yes	Health care providers,Media (internet & television & radio and book)	Medical herbalism,Traditional bone setting,Meditation,Deep-breathing exercises	No	NA	Do not know	NA	Neutral	Neutral	Neutral	Neutral	Neutral	Neutral	Maybe	No	Yes	Hijama,Massage,Yoga,Deep-breathing exercises	Accessibility,Acceptability	Yes	Hijama,Massage,Deep-breathing exercises	35	18	0	0	1	1	0	0	0	0	0	0	0
123	Yes		Male	Saudi	Single	Resident	1	< 10	Primary healthcare	Family medicine	1	0	0	0	0	Primary care and general practice	Yes	Families & friends and relatives	Medical herbalism,Hijama (Cupping),Acupuncture,Yoga	No	NA	Yes	Liver injury,Drug interaction	Neutral	Agree	Agree	Disagree	Strongly agree	Agree	Yes	Yes	Yes	Massage,Yoga,Meditation,Deep-breathing exercises	Affordability,Accessibility,Acceptability	Yes	Massage,Meditation	37	22	0	1	0	0	0	0	0	0	0	0	0
124	Yes		Male	Saudi	Single	Resident	1	< 10	Primary healthcare	Family medicine	1	0	0	0	0	Primary care and general practice	Yes	Families & friends and relatives,Media (internet & television & radio and book)	Medical herbalism,Acupuncture,Massage,Yoga,Meditation,Deep-breathing exercises	No	NA	Yes	Liver injury,Drug interaction	Agree	Strongly agree	Agree	Neutral	Strongly agree	Neutral	Maybe	Yes	Yes	Meditation,Deep-breathing exercises	Affordability,Accessibility,Acceptability	Yes	Meditation,Deep-breathing exercises	38	24	0	1	0	1	0	0	0	0	0	0	0
125	Yes		Female	Non-Saudi	Married	Specialist	12	10 to 19	Primary healthcare	Family medicine	1	0	0	0	0	Primary care and general practice	Yes	Families & friends and relatives,Health care providers,Media (internet & television & radio and book),Patients using CAM,Traditional healers	Medical herbalism,Hijama (Cupping),Acupuncture,Massage,Yoga,Meditation,Deep-breathing exercises	Yes	From a Health institution	Yes	Dizziness,Nausea,Hypertension,Rash	Strongly agree	Strongly agree	Strongly agree	Strongly agree	Strongly agree	Strongly agree	Yes	Yes	Yes	Medical herbalism,Massage,Yoga,Meditation,Deep-breathing exercises	Effectiveness	Yes	Massage,Yoga,Meditation,Deep-breathing exercises,Herbal	65	30	0	1	1	1	1	1	0	0	0	0	0
126	Yes		Male	Saudi	Single	Intern	1	< 10	Tertiary healthcare	Internal medicine	0	1	0	0	0	Internal medicine or medical specialty	No	NA	NA	No	NA	Do not know	NA	Neutral	Neutral	Neutral	Neutral	Neutral	Neutral	No	No	No	NA	NA	No	NA	29	18	NA	NA	NA	NA	NA	NA	NA	NA	NA	NA	NA
127	Yes		Female	Non-Saudi	Married	Specialist	10	10 to 19	Primary healthcare	Family medicine	1	0	0	0	0	Primary care and general practice	Yes	Health care providers	Hijama (Cupping),Acupuncture,Massage	Yes	From a University or a College	Yes	Diarrhea,Vomiting,Abdominal pain	Agree	Agree	Agree	Agree	Agree	Agree	Maybe	Yes	Yes	Hijama	Effectiveness	No	NA	53	24	0	0	1	0	0	0	0	0	0	0	0
128	Yes		Male	Saudi	Married	Resident	4	< 10	Secondary healthcare	General surgery	0	0	1	0	0	Surgical specialty	Yes	Media (internet & television & radio and book)	Hijama (Cupping),Acupuncture,Massage,Yoga,Deep-breathing exercises	No	NA	Yes	Diarrhea,Vomiting,Abdominal pain,Skin Discoloration	Neutral	Agree	Disagree	Disagree	Strongly agree	Neutral	Maybe	Yes	No	NA	Do not prefer	Yes	Hijama,Massage,Deep-breathing exercises	39	19	0	0	0	1	0	0	0	0	0	0	0
129	Yes		Female	Saudi	Married	Specialist	5	< 10	Primary healthcare	Family medicine	1	0	0	0	0	Primary care and general practice	Yes	Families & friends and relatives,Health care providers,Media (internet & television & radio and book),Patients using CAM,Traditional healers	Medical herbalism,Hijama (Cupping),Traditional bone setting,Acupuncture,Massage,Yoga,Meditation,Deep-breathing exercises	No	NA	No	NA	Strongly agree	Strongly agree	Strongly agree	Strongly agree	Strongly agree	Strongly agree	Yes	Yes	Yes	Medical herbalism,Massage,Deep-breathing exercises	Effectiveness	Yes	Massage,Deep-breathing exercises,آ	52	30	0	1	1	1	1	1	0	0	0	0	0
130	Yes		Female	Saudi	Single	Resident	2	< 10	Primary healthcare	General practitioner	1	0	0	0	0	Primary care and general practice	Yes	Families & friends and relatives,Media (internet & television & radio and book),آ	Hijama (Cupping)	No	NA	Do not know	NA	Neutral	Neutral	Neutral	Neutral	Agree	Neutral	Maybe	Yes	Yes	Medical herbalism,Massage,Yoga,Deep-breathing exercises	Affordability	Yes	Meditation,Deep-breathing exercises	36	19	0	1	0	1	0	0	1	0	0	0	0
131	Yes		Female	Saudi	Married	Others	4	< 10	Primary healthcare	Dentist	0	0	0	0	1	Other specialties	Yes	Families & friends and relatives	Massage,Yoga	No	NA	Yes	Abdominal pain	Neutral	Neutral	Agree	Agree	Agree	Agree	Maybe	Yes	No	NA	Do not prefer	Maybe	Massage	47	22	0	1	0	0	0	0	0	0	0	0	0
132	Yes		Female	Non-Saudi	Married	Resident	10	10 to 19	Primary healthcare	General practitioner	1	0	0	0	0	Primary care and general practice	Yes	Media (internet & television & radio and book)	Medical herbalism,Hijama (Cupping),Traditional bone setting,Acupuncture,Massage,Yoga	No	NA	Yes	Diarrhea,Skin Discoloration,Liver injury	Agree	Strongly agree	Strongly agree	Agree	Strongly agree	Neutral	Yes	Yes	Yes	Medical herbalism	Safety,Acceptability	Yes	Herbal	56	26	0	0	0	1	0	0	0	0	0	0	0
133	Yes		Female	Saudi	Single	Resident	3	< 10	Tertiary healthcare	Internal medicine	0	1	0	0	0	Internal medicine or medical specialty	Yes	Media (internet & television & radio and book)	Medical herbalism,Hijama (Cupping),Acupuncture,Massage,Yoga,Meditation,Deep-breathing exercises	No	NA	No	NA	Neutral	Agree	Agree	Neutral	Strongly agree	Neutral	Maybe	Yes	No	NA	Do not prefer	No	NA	38	22	0	0	0	1	0	0	0	0	0	0	0
134	Yes		Female	Non-Saudi	Married	Specialist	18	10 to 19	Primary healthcare	Family medicine	1	0	0	0	0	Primary care and general practice	Yes	Media (internet & television & radio and book)	Medical herbalism,آ	No	NA	No	NA	Agree	Neutral	Neutral	Neutral	Agree	Neutral	No	No	No	NA	Do not prefer	No	NA	53	20	0	0	0	1	0	0	0	0	0	0	0
135	Yes		Male	Saudi	Single	Intern	5	< 10	Primary healthcare	Family medicine	1	0	0	0	0	Primary care and general practice	Yes	Families & friends and relatives,Traditional healers	Hijama (Cupping),Massage,Yoga	No	NA	Do not know	NA	Strongly agree	Strongly agree	Neutral	Neutral	Agree	Neutral	Yes	Yes	Yes	Hijama,Massage,Yoga,Deep-breathing exercises	Do not prefer	No	NA	40	23	0	1	0	0	0	1	0	0	0	0	0
136	Yes		Male	Saudi	Married	Resident	4	< 10	Tertiary healthcare	Internal medicine	0	1	0	0	0	Internal medicine or medical specialty	No	Families & friends and relatives	Hijama (Cupping),Acupuncture,Massage	No	NA	Yes	Vomiting	Neutral	Agree	Strongly agree	Disagree	Strongly agree	Agree	No	Yes	No	NA	Effectiveness	No	NA	39	23	0	1	0	0	0	0	0	0	0	0	0
137	Yes		Male	Saudi	Single	Intern	1	< 10	Secondary healthcare	General practitioner	1	0	0	0	0	Primary care and general practice	Yes	Media (internet & television & radio and book)	Medical herbalism,Hijama (Cupping),Acupuncture,Massage,Yoga,Meditation,Deep-breathing exercises	No	NA	Do not know	NA	Neutral	Strongly agree	Strongly agree	Strongly agree	Strongly agree	Strongly agree	Maybe	No	No	NA	Do not prefer	No	NA	39	28	0	0	0	1	0	0	0	0	0	0	0
138	Yes		Female	Non-Saudi	Married	Specialist	21	20 to 29	Tertiary healthcare	Pulmonary medicine	0	1	0	0	0	Internal medicine or medical specialty	No	NA	Deep-breathing exercises	No	NA	Do not know	NA	Neutral	Strongly agree	Agree	Agree	Agree	Agree	Maybe	No	No	NA	Acceptability	No	NA	66	24	NA	NA	NA	NA	NA	NA	NA	NA	NA	NA	NA
139	Yes		Male	Saudi	Married	Resident	3	< 10	Tertiary healthcare	Internal medicine	0	1	0	0	0	Internal medicine or medical specialty	No	NA	Medical herbalism,Hijama (Cupping),Acupuncture,Massage,Yoga,Meditation,Deep-breathing exercises	No	NA	No	NA	Agree	Neutral	Disagree	Neutral	Neutral	Agree	Maybe	Yes	Yes	Massage,Yoga,Meditation,Deep-breathing exercises	Acceptability	No	NA	35	19	NA	NA	NA	NA	NA	NA	NA	NA	NA	NA	NA
140	Yes		Male	Non-Saudi	Married	Consultant	1	< 10	Tertiary healthcare	Cardiology	0	1	0	0	0	Internal medicine or medical specialty	Yes	Media (internet & television & radio and book)	Hijama (Cupping),Massage	No	NA	Yes	Skin Discoloration	Neutral	Neutral	Neutral	Neutral	Strongly agree	Agree	No	No	No	NA	Do not prefer	Yes	Hijama	41	21	0	0	0	1	0	0	0	0	0	0	0
141	Yes		Female	Non-Saudi	Married	Specialist	26	20 to 29	Secondary healthcare	Hematology	0	1	0	0	0	Internal medicine or medical specialty	Yes	Families & friends and relatives,Health care providers,Media (internet & television & radio and book)	Medical herbalism,Acupuncture,Massage,Yoga,Meditation,Deep-breathing exercises	Yes	From a University or a College	Yes	Diarrhea,Vomiting,آ	Strongly agree	Agree	Strongly agree	Strongly agree	Strongly agree	Strongly agree	Yes	Yes	Yes	Medical herbalism,Acupuncture,Massage,Yoga,Meditation,Deep-breathing exercises	Acceptability	Yes	Acupuncture,Massage,Yoga,Meditation,Deep-breathing exercises	81	29	0	1	1	1	0	0	0	0	0	0	0
142	Yes		Female	Saudi	Single	Resident	2	< 10	Tertiary healthcare	Internal medicine	0	1	0	0	0	Internal medicine or medical specialty	Yes	Media (internet & television & radio and book)	Hijama (Cupping),Acupuncture,Yoga,Meditation,Deep-breathing exercises	No	NA	No	NA	Neutral	Neutral	Strongly agree	Neutral	Strongly agree	Agree	Maybe	Yes	Yes	Yoga,Meditation	Effectiveness	Yes	Yoga,Deep-breathing exercises	41	23	0	0	0	1	0	0	0	0	0	0	0
143	Yes		Female	Saudi	Married	Resident	1.5	< 10	Primary healthcare	Family medicine	1	0	0	0	0	Primary care and general practice	Yes	Families & friends and relatives,Health care providers,Media (internet & television & radio and book)	Medical herbalism,Hijama (Cupping),Massage,Meditation,Deep-breathing exercises	No	NA	No	NA	Agree	Agree	Neutral	Agree	Agree	Agree	Maybe	Yes	Yes	Medical herbalism,Hijama,Massage,Deep-breathing exercises	Affordability,Accessibility,Acceptability,Effectiveness	No	NA	36.5	23	0	1	1	1	0	0	0	0	0	0	0
144	Yes		Male	Saudi	Married	Resident	7	< 10	Secondary healthcare	Internal medicine	0	1	0	0	0	Internal medicine or medical specialty	Yes	Families & friends and relatives	Medical herbalism,Hijama (Cupping),Traditional bone setting,Acupuncture,Yoga,Meditation	No	NA	Yes	Diarrhea,Vomiting,Abdominal pain,Skin Discoloration	Disagree	Neutral	Agree	Agree	Strongly agree	Neutral	No	Yes	No	NA	Do not prefer	No	NA	41	21	0	1	0	0	0	0	0	0	0	0	0
145	Yes		Male	Non-Saudi	Married	Specialist	29	20 to 29	Secondary healthcare	Cardiology	0	1	0	0	0	Internal medicine or medical specialty	No	NA	Medical herbalism,Hijama (Cupping),Traditional bone setting,Acupuncture,Massage,Yoga,Meditation,Deep-breathing exercises	No	NA	Yes	Skin Discoloration	Neutral	Neutral	Neutral	Neutral	Neutral	Neutral	Maybe	No	No	NA	Do not prefer	No	NA	65	18	NA	NA	NA	NA	NA	NA	NA	NA	NA	NA	NA
146	Yes		Male	Non-Saudi	Married	Specialist	18	10 to 19	Tertiary healthcare	Nephrologist	0	1	0	0	0	Internal medicine or medical specialty	Yes	Media (internet & television & radio and book)	Medical herbalism,Hijama (Cupping),Acupuncture	No	NA	Do not know	NA	Neutral	Neutral	Neutral	Neutral	Neutral	Neutral	No	Yes	Yes	Medical herbalism,Hijama,Acupuncture	Acceptability	No	NA	57	18	0	0	0	1	0	0	0	0	0	0	0
147	Yes		Male	Non-Saudi	Single	Resident	4	< 10	Primary healthcare	Radiography	0	0	0	0	1	Other specialties	Yes	Patients using CAM	Meditation	Non-available	From a Health institution	No	Abdominal pain	Neutral	Agree	Agree	Neutral	Strongly agree	Strongly agree	Yes	Yes	Yes	Medical herbalism,Hijama,Massage	Acceptability,Do not prefer	Yes	Hijama,Massage	49	24	0	0	0	0	1	0	0	0	0	0	0
148	Yes		Female	Saudi	Single	Intern	1	< 10	Tertiary healthcare	General surgery	0	0	1	0	0	Surgical specialty	No	Families & friends and relatives,Media (internet & television & radio and book),Patients using CAM	Medical herbalism,Hijama (Cupping),Traditional bone setting,Acupuncture,Massage	No	NA	No	NA	Neutral	Neutral	Disagree	Disagree	Strongly agree	Disagree	No	Yes	No	NA	Do not prefer	No	NA	29	17	0	1	0	1	1	0	0	0	0	0	0
149	Yes		Female	Saudi	Married	Intern	1	< 10	Primary healthcare	Internal medicine	0	1	0	0	0	Internal medicine or medical specialty	Yes	Families & friends and relatives,Media (internet & television & radio and book),Patients using CAM,Traditional healers	Hijama (Cupping),Massage,Meditation,Deep-breathing exercises	No	NA	Yes	Diarrhea,Vomiting,Abdominal pain,Skin Discoloration	Neutral	Neutral	Neutral	Neutral	Neutral	Neutral	Maybe	Yes	No	NA	Do not prefer	Maybe	NA	32	18	0	1	0	1	1	1	0	0	0	0	0
150	Yes		Male	Saudi	Married	Resident	6	< 10	Tertiary healthcare	Internal medicine	0	1	0	0	0	Internal medicine or medical specialty	No	NA	Medical herbalism	Non-available	NA	Do not know	NA	Agree	Neutral	Agree	Disagree	Agree	Agree	Yes	No	No	NA	Accessibility,Effectiveness	No	NA	44	21	NA	NA	NA	NA	NA	NA	NA	NA	NA	NA	NA
151	Yes		Female	Saudi	Married	Resident	6	< 10	Primary healthcare	Family medicine	1	0	0	0	0	Primary care and general practice	Yes	Families & friends and relatives	Hijama (Cupping),Massage,Yoga,Deep-breathing exercises	Non-available	NA	No	NA	Strongly agree	Strongly agree	Agree	Agree	Agree	Agree	Maybe	No	Yes	Hijama,Massage,Yoga,Deep-breathing exercises	Acceptability,Effectiveness	Yes	Hijama,Massage	48	26	0	1	0	0	0	0	0	0	0	0	0
152	Yes		Female	Saudi	Single	Resident	2	< 10	Tertiary healthcare	Internal medicine	0	1	0	0	0	Internal medicine or medical specialty	No	NA	Hijama (Cupping),Acupuncture	No	NA	Do not know	NA	Strongly agree	Strongly agree	Agree	Agree	Agree	Neutral	Maybe	No	No	NA	Accessibility,Acceptability,Effectiveness	No	NA	40	25	NA	NA	NA	NA	NA	NA	NA	NA	NA	NA	NA
153	Yes		Female	Saudi	Single	Intern	1	< 10	Secondary healthcare	General practitioner	1	0	0	0	0	Primary care and general practice	Yes	Families & friends and relatives,Health care providers,Media (internet & television & radio and book),Patients using CAM,Traditional healers	Medical herbalism,Hijama (Cupping),Massage,Meditation,Deep-breathing exercises	No	NA	Yes	Diarrhea,Vomiting,Abdominal pain,Skin Discoloration	Agree	Agree	Agree	Agree	Strongly agree	Agree	Yes	Yes	Yes	Medical herbalism,Hijama,Deep-breathing exercises	Affordability,Accessibility,Acceptability,Effectiveness	Yes	Herbal	41	25	0	1	1	1	1	1	0	0	0	0	0
154	Yes		Female	Saudi	Single	Intern	1	< 10	Secondary healthcare	General practitioner	1	0	0	0	0	Primary care and general practice	Yes	Families & friends and relatives,Health care providers,Media (internet & television & radio and book)	Medical herbalism,Hijama (Cupping),Acupuncture,Massage,Yoga,Meditation,Deep-breathing exercises	No	NA	Yes	Diarrhea,Vomiting,Abdominal pain,Skin Discoloration	Neutral	Agree	Disagree	Neutral	Strongly agree	Neutral	No	No	No	NA	Do not prefer	No	NA	30	20	0	1	1	1	0	0	0	0	0	0	0
155	Yes		Male	Non-Saudi	Married	Specialist	25	20 to 29	Secondary healthcare	Pulmonary medicine	0	1	0	0	0	Internal medicine or medical specialty	No	NA	NA	Non-available	NA	Do not know	NA	Neutral	Neutral	Neutral	Neutral	Neutral	Neutral	Maybe	No	No	NA	NA	Maybe	NA	65	18	NA	NA	NA	NA	NA	NA	NA	NA	NA	NA	NA
156	Yes		Female	Non-Saudi	Married	Specialist	25	20 to 29	Tertiary healthcare	Cardiology	0	1	0	0	0	Internal medicine or medical specialty	Yes	Families & friends and relatives	Medical herbalism,Hijama (Cupping),Traditional bone setting,Acupuncture,Massage,Yoga,Meditation,Deep-breathing exercises	No	NA	No	NA	Neutral	Neutral	Neutral	Neutral	Agree	Neutral	No	No	No	NA	Do not prefer	No	NA	63	19	0	1	0	0	0	0	0	0	0	0	0
157	Yes		Male	Non-Saudi	Married	Resident	17	10 to 19	Secondary healthcare	Internal medicine	0	1	0	0	0	Internal medicine or medical specialty	Yes	Families & friends and relatives,Health care providers,Media (internet & television & radio and book),Traditional healers	Medical herbalism,Massage,Yoga,Meditation,Deep-breathing exercises	No	NA	Yes	Skin Discoloration	Neutral	Agree	Agree	Agree	Agree	Agree	Maybe	No	Yes	Medical herbalism,Hijama,Traditional bone setting,Acupuncture,Massage,Yoga,Meditation,Deep-breathing exercises	Affordability,Accessibility,Effectiveness	No	Hijama,Acupuncture,Massage,Yoga,Meditation,Deep-breathing exercises	58	23	0	1	1	1	0	1	0	0	0	0	0
158	Yes		Female	Saudi	Single	Resident	1	< 10	Secondary healthcare	General practitioner	1	0	0	0	0	Primary care and general practice	No	NA	Medical herbalism,Meditation,Deep-breathing exercises	No	NA	Yes	Diarrhea,Vomiting,Skin Discoloration	Neutral	Neutral	Disagree	Disagree	Agree	Neutral	Maybe	Yes	No	NA	Acceptability	Maybe	NA	30	17	NA	NA	NA	NA	NA	NA	NA	NA	NA	NA	NA
159	Yes		Male	Saudi	Single	Intern	1	< 10	Tertiary healthcare	Urology	0	0	1	0	0	Surgical specialty	Yes	Health care providers,Media (internet & television & radio and book)	Hijama (Cupping),Acupuncture,Massage,Yoga,Meditation,Deep-breathing exercises	No	NA	No	NA	Neutral	Agree	Agree	Strongly disagree	Agree	Neutral	No	No	No	NA	Accessibility	No	NA	30	19	0	0	1	1	0	0	0	0	0	0	0
[truncated: 58 more columns]

## Sheet: Keys and values
			Agree	Would you like to participate in this research?
			Item_1	Age (year)
			Item_2	Gender
			Item_3	Nationality
			Item_4	Marital Status
			Item_5	Job level
			Item_6	Work experience (years)
			Item_7	Current health facility of work
			Item_8	Specialty
			Item_8_1	Specialty
			Item_9	Ever heard about complementary medicine
			Item_10	If yes, the source of information about complementary medicine
			Item_11	Complementary medicine treatment options you are aware of
			Item_12	Ever received pre-service training in complementary medicine
			Item_13	If yes, where do you get it ?
			Item_14	Aware about the harmful effects of complementary medicine
			Item_15	If yes, list the harmful effect(s) of complementary medicine
			Item_16	How much do you agree with the provision of both complementary medicine and modern medicine in combination?
			Item_17	Providing both complementary medicine and modern medicine for patients could increase patient satisfaction?
			Item_18	Medical practitioners should be more educated in the use of complementary medicine
			Item_19	How much do you support the incorporation of complementary medicine in the medical curriculum?
			Item_20	Research about the efficacy and safety of complementary medicine should be performed
			Item_21	The provision of wellness centers using complementary medicine and modern medicine benefit patients
			Item_22	Do you have plans to use complementary medicine in the future?
			Item_23	Do you ask patients about complementary medicine usage?
			Item_24	Do you recommend the use of complementary medicine for your patients?
			Item_25	If Yes, what types of complementary medicine do you typically recommend to your patients?
			Item_26	Reasons to prefer complementary medicine to modern medicine?
			Item_27	Have you used any complementary medicine in the last two years for yourself?
			Item_28	If yes, what kinds of complementary medicine did you use?
			Attitude_positive	Attitudes towards CAM
